# Supplementary material for: Treatment of Anaerobic Digester Liquids via Membrane Biofilm Reactors: Simultaneous Aerobic Methanotrophy and Nitrogen Removal
Source: Microorganisms. 2024 Sep 5;12(9):1841. doi: 10.3390/microorganisms12091841 (PMC11434332; doi:10.3390/microorganisms12091841)
Supplement: Supplementary file 1 [file microorganisms-12-01841-s001.zip]

Archive with 1 entries (1 files):
- microorganisms-3156925-supplementary.pdf
